# Supplementary material for: Simulating neuronal development: exploring potential mechanisms for central nervous system metastasis in acute lymphoblastic leukemia
Source: Front Oncol. 2024 Jan 4;13:1331802. doi: 10.3389/fonc.2023.1331802 (PMC10794646; doi:10.3389/fonc.2023.1331802)
Supplement: Supplementary file 2 [file Table_1.xlsx]

## Sheet: Sheet1
Differentially expressed genes involved in ALL central nervous system metastasis samples.
Immune response
genesymbol	BM.1	BM.2	BM.3	BM.4	BM.5	BM.6	BM.7	BM.8	BM.9	BM.10	BM.11	BM.12	BM.13	BM.14	BM.15	BM.16	BM.17	BM.18	BM.19	BM.20	CSF.1	CSF.2	CSF.3	CSF.4	CSF.5	CSF.6	CSF.7	CSF.8
LY75	3.88858	6.97769	6.27549	7.28181	6.84353	6.19877	6.63548	6.46596	5.19877	5.68829	6.76279	6.89502	6.55582	7.2565	3.10638	6.55582	7.78042	4.83849	9.02861	7.133	7.6487	9.28667	8.37755	8.8663	8.00559	8.17816	9.83363	7.58224
FYB	4.10334	4.50378	4.14542	7.16257	4.03995	4.1498	5.87573	4.16935	5.37704	7.40865	4.76033	4.85659	3.68075	3.47513	3.88858	5.37097	4.72313	4.81232	5.67446	6.92011	7.58355	4.39767	9.65371	7.35584	6.13018	7.1732	7.84717	7.69644
TNFRSF21	4.71331	8.99038	8.70942	9.96906	7.74492	7.16458	9.98719	11.2837	8.89878	10.8464	9.37448	7.1576	9.35028	6.6442	9.9525	4.77153	5.98063	10.7144	8.28258	10.1282	7.37168	3.60144	5.48279	3.76071	6.7943	7.2274	4.53437	5.21377
GPR183	4.90288	2.77279	3.10426	4.06182	3.55632	4.09779	3.84746	4.37287	3.72778	4.7119	4.05221	2.97597	3.01833	3.51205	3.98976	3.96058	6.39278	3.41916	4.34803	4.84364	5.06794	10.2358	9.11989	9.12883	7.33417	7.27483	9.13012	8.0229
TLR10	5.06003	5.0075	5.30717	5.01024	4.97236	5.20418	4.97589	5.38106	4.17301	4.4523	5.46826	5.50361	5.21028	4.38028	4.98244	4.50994	5.60375	2.89053	7.3177	6.28772	7.54602	8.69153	5.20522	7.62051	6.08945	6.71131	6.19448	9.17843
CRIP1	8.97342	3.78337	5.1305	7.51057	8.83967	5.58939	8.55532	5.76567	5.52309	7.57945	8.75644	6.68335	8.71993	4.47287	5.36373	9.0573	6.96417	5.25124	8.0229	9.72046	7.89204	8.01087	11.7434	9.18865	7.86949	9.62666	10.9501	9.12407
CD8A	4.15012	4.50821	4.67147	5.00432	4.35109	4.52289	5.1452	4.36058	5.55956	4.38985	4.758	5.13453	6.10123	4.02656	4.94313	5.75099	4.87923	4.82725	4.51705	4.79048	4.9699	5.27581	12.0067	7.28127	6.8237	7.7594	8.27135	7.37809
VPREB1	12.2077	12.7465	11.5059	5.59159	11.9681	11.3515	10.7094	10.5898	11.3142	10.0659	13.8689	11.0754	11.3214	11.0453	11.3296	11.343	12.7465	5.74743	12.1902	10.4161	10.0526	4.45998	9.27648	12.1668	7.75695	3.8354	8.0229	8.04696
OAS1	4.344	5.41583	6.87857	4.3501	4.10788	7.17487	2.65721	4.74421	5.5051	5.19989	4.60068	5.59371	5.38828	4.80318	3.73871	5.19021	7.19203	3.31102	5.20232	4.93883	7.53076	7.24148	8.69311	8.72688	7.10864	7.07456	8.13072	8.32749
IL32	4.66085	4.76247	4.52699	4.40633	5.48602	5.16229	4.72222	4.80414	5.33671	4.65323	4.75713	5.14952	5.84012	4.57719	4.88354	5.38305	5.24049	5.10805	4.78603	4.92809	4.56065	5.38726	11.3515	6.67884	5.04496	7.71515	9.55121	6.84014
GZMH	3.81177	3.51133	3.96034	3.95292	3.50492	4.08527	3.57749	3.28191	4.11984	3.24004	3.77075	4.13399	5.36619	2.30889	3.86239	4.97709	3.67226	4.12397	3.60419	3.97549	4.24132	4.17448	10.988	6.00132	6.16738	6.99288	6.7138	6.60022
TRBC1	5.12482	5.49785	4.46788	6.26126	6.34393	5.20448	6.31212	5.91312	5.00682	6.09311	6.01092	4.73433	7.27671	3.77833	5.559	6.54624	5.38474	5.38005	7.2274	6.20752	7.06383	6.0872	14.4067	8.44341	6.88036	10.3061	11.3692	9.60967
IL7R	8.51492	8.33273	7.07456	4.92641	9.23185	6.85712	8.30849	8.37997	8.17143	6.95408	8.18819	7.67895	8.26784	5.57016	9.05181	7.1383	9.04807	6.75418	8.88794	3.76354	10.6659	12.708	9.99314	13.4781	11.6179	8.84465	12.2799	9.91056
CCL5	5.45155	4.94275	4.35068	4.96704	4.85789	5.09585	5.39802	4.59815	5.67812	4.62942	5.35348	5.61749	6.70438	4.41938	4.69361	6.86551	6.0988	5.22695	5.34462	4.84543	5.79659	5.92353	13.5022	7.92021	7.17248	9.13155	9.86769	8.43645
CCL4	4.32642	3.2589	6.12501	5.54898	3.85212	6.19421	4.42905	4.81829	5.51969	4.82918	5.06521	5.35802	6.03484	5.4439	5.77324	7.75096	6.09058	5.61402	5.37787	6.01269	7.57613	7.35529	11.343	10.3487	7.76322	7.54969	8.40274	10.6218
AIM2	4.5158	4.72892	4.80737	4.35481	4.3505	4.45857	4.62643	4.75198	4.73194	4.07297	4.41178	3.32059	4.37497	4.52986	3.86353	4.79747	5.19778	4.04561	4.49882	6.38532	5.26651	8.36105	6.91843	7.69883	7.0376	6.01065	6.70472	6.76605
TNFSF8	3.78645	4.22117	4.09251	4.86905	6.29056	4.30246	4.73788	3.62672	5.17538	6.66834	4.73695	4.65645	3.56085	3.76263	4.51608	4.44941	5.07463	2.97085	4.45929	4.3821	6.43092	5.50076	7.96431	6.99057	5.15424	6.34166	7.68867	6.97579
CD86	4.3211	5.11502	4.65881	4.54013	4.75355	5.15893	4.13376	3.91441	4.18711	4.00624	4.35925	4.42199	4.53393	5.63495	3.86272	5.69303	5.51139	3.03546	5.58126	6.15498	5.23674	8.89791	6.76445	8.56586	7.46167	5.46963	6.67337	6.76279
RGS1	2.74564	2.44579	2.9793	6.64805	5.15318	3.70447	5.23265	5.06984	5.38757	6.02309	4.68357	3.73052	4.51013	3.16222	6.7186	4.14064	4.14316	2.80787	3.29737	5.92049	7.48211	10.1668	8.07961	9.37319	10.9669	7.96288	8.10833	6.81149
CCR5	5.54248	5.69585	5.47521	4.99988	5.00143	4.50342	6.08268	5.27145	5.11908	4.97589	5.02619	5.02118	5.41583	5.00806	4.81439	5.85703	5.11584	5.17689	5.18376	5.73569	4.84176	5.80233	12.635	7.82228	7.03333	7.9802	7.81688	8.78094
CXCL13	2.69017	2.14238	2.63524	2.56592	2.3351	2.7197	2.3351	2.3351	2.83768	2.65359	2.23128	2.38352	2.3351	2.53061	2.54446	2.65562	2.74705	2.63334	2.40934	2.71476	2.7011	2.58022	10.0702	4.96143	5.01113	5.16322	4.79351	5.37442
CST7	5.79895	6.71591	4.92688	4.60532	4.86301	7.06018	4.12998	4.89756	5.85151	4.42773	4.48996	5.65205	6.76524	6.65554	3.1541	6.3111	8.15823	7.88693	5.07423	6.51801	5.43546	7.40191	12.7465	9.16623	7.42086	8.16027	8.25097	10.2459
CTSC	7.36676	6.17036	4.72285	4.14195	5.74412	5.5759	5.43274	5.46244	4.14343	5.05791	6.11008	5.74785	4.792	6.46406	5.37682	5.03464	6.1308	4.05946	6.44169	6.28501	4.44291	9.30193	9.38342	8.66134	7.74559	6.84929	6.78718	8.71588
CD27	5.99352	6.28501	5.34323	9.1264	6.21677	4.86669	8.96933	7.18688	5.63286	7.68055	7.03416	7.22999	5.74813	7.25536	6.52014	6.9253	6.24614	8.20216	8.09553	6.28533	10.8082	7.48828	13.0861	11.924	9.21273	9.27485	9.45154	13.0045
Cell signaling
genesymbol	BM.1	BM.2	BM.3	BM.4	BM.5	BM.6	BM.7	BM.8	BM.9	BM.10	BM.11	BM.12	BM.13	BM.14	BM.15	BM.16	BM.17	BM.18	BM.19	BM.20	CSF.1	CSF.2	CSF.3	CSF.4	CSF.5	CSF.6	CSF.7	CSF.8
FYB	4.10334	4.50378	4.14542	7.16257	4.03995	4.1498	5.87573	4.16935	5.37704	7.40865	4.76033	4.85659	3.68075	3.47513	3.88858	5.37097	4.72313	4.81232	5.67446	6.92011	7.58355	4.39767	9.65371	7.35584	6.13018	7.1732	7.84717	7.69644
TNFRSF21	4.71331	8.99038	8.70942	9.96906	7.74492	7.16458	9.98719	11.2837	8.89878	10.8464	9.37448	7.1576	9.35028	6.6442	9.9525	4.77153	5.98063	10.7144	8.28258	10.1282	7.37168	3.60144	5.48279	3.76071	6.7943	7.2274	4.53437	5.21377
ITK	3.75631	3.38252	3.49937	3.57789	3.54542	3.48576	3.84894	3.671	4.49135	3.77037	3.43722	3.5706	3.92289	3.34288	3.71268	3.56905	3.51889	4.24366	3.45852	3.71305	3.71451	3.84703	10.4985	5.85834	4.05499	6.16957	8.88147	5.06408
CD3G	4.04688	4.18124	3.81158	4.06755	3.99507	3.60438	4.39363	4.03684	4.21752	3.86367	3.79402	3.63913	4.51765	3.64015	3.84957	4.17536	3.99774	4.32986	4.02838	3.7964	4.24734	4.52363	9.57507	5.92862	5.2077	6.25066	7.09657	5.92323
TRAC	10.8842	6.80259	6.81404	6.04691	7.37341	7.18389	7.60799	7.62889	7.91122	6.16005	6.25253	7.12379	8.38862	6.74279	6.43341	7.04594	6.97445	7.37561	8.25978	8.21441	5.85282	13.5681	12.3749	11.0154	10.8082	10.6763	10.1896	11.3692
CD3D	5.36697	4.79901	4.792	5.17169	4.80285	4.57673	5.33165	4.85942	5.35786	4.78866	4.30202	5.1535	5.81948	3.82091	5.15768	5.29153	5.28745	4.50994	4.80838	4.85789	5.79302	5.94405	12.8531	7.9317	6.15498	8.76854	8.71789	10.0545
THEMIS	2.66666	2.78227	2.96864	2.79632	2.62077	2.76367	2.73147	2.57561	2.76929	2.75372	2.83181	2.80594	2.7673	2.69493	2.77056	2.74705	2.78994	2.70755	2.7722	2.68204	3.06753	2.78994	9.12407	4.95131	4.30794	4.93862	5.55305	4.9728
CD247	4.46788	5.29301	4.82417	5.54317	4.88451	4.55042	5.67812	4.81304	6.43828	4.67631	5.45682	4.89198	6.28446	4.06383	4.81706	5.18179	5.50076	5.06211	4.43748	4.70372	9.16047	4.3654	10.6183	7.86343	7.3642	8.42769	9.29503	7.67511
LCK	7.26963	6.34326	4.91471	5.58483	6.87018	5.67159	6.5906	7.24388	7.47973	5.07674	7.27811	5.97786	7.72322	5.32602	5.62263	4.70967	5.95136	4.16061	5.99627	5.80199	8.37498	8.24717	11.993	9.17568	8.61388	10.2161	9.98719	10.3935
TRBC1	5.12482	5.49785	4.46788	6.26126	6.34393	5.20448	6.31212	5.91312	5.00682	6.09311	6.01092	4.73433	7.27671	3.77833	5.559	6.54624	5.38474	5.38005	7.2274	6.20752	7.06383	6.0872	14.4067	8.44341	6.88036	10.3061	11.3692	9.60967
SKAP1	5.14357	4.70122	4.40313	4.61129	4.70372	4.68599	4.51057	4.86905	4.62999	4.51299	4.52086	4.54183	4.69041	4.16581	4.82636	4.64275	4.41833	4.71059	4.60821	4.48954	5.05845	4.85489	10.4737	6.69355	6.41177	7.03111	7.43035	6.66112
Endoderm formation
genesymbol	BM.1	BM.2	BM.3	BM.4	BM.5	BM.6	BM.7	BM.8	BM.9	BM.10	BM.11	BM.12	BM.13	BM.14	BM.15	BM.16	BM.17	BM.18	BM.19	BM.20	CSF.1	CSF.2	CSF.3	CSF.4	CSF.5	CSF.6	CSF.7	CSF.8
DUSP5	3.89502	4.49537	9.1489	10.7855	5.29125	7.43474	7.10616	5.5821	7.69387	10.4737	7.00262	7.55846	5.08172	8.4961	6.61136	8.91164	6.45171	7.34603	5.57073	10.439	3.56355	3.72844	7.15339	3.50492	4.13728	6.04131	4.98043	5.11908
DUSP4	3.48326	3.22963	3.08895	4.08786	3.53816	3.54757	3.94182	3.6351	3.87953	4.64717	4.6759	3.68989	3.67226	3.2961	4.10042	3.7561	3.51822	3.29078	3.61833	4.37835	4.39186	4.94598	9.0873	6.15528	6.41613	6.10904	6.05075	5.9974
NOG	6.81633	3.92877	5.55621	4.17164	5.18447	5.94827	4.06607	5.40624	5.52954	4.20966	5.82686	4.44959	5.5328	5.21749	4.42112	4.86792	5.65869	3.10207	4.80395	6.76694	6.34213	11.6179	6.11123	9.5315	9.74305	6.70501	6.85325	7.70338
DUSP2	7.93476	4.78911	8.30849	7.25489	9.30193	6.6392	8.25736	7.35672	6.1226	7.10299	8.68163	6.11041	7.68757	7.21736	8.00421	8.06047	6.97718	5.66375	6.79735	10.0856	7.82611	9.64745	11.29	9.2253	7.18447	10.3783	10.4129	11.5733
EOMES	3.3603	3.31412	2.99253	3.598	3.49772	3.17369	3.36999	3.23208	3.37501	3.18357	3.30161	3.25103	3.39014	3.10816	3.05616	3.68056	2.99666	3.48235	3.25159	2.91149	3.38873	3.80495	10.4297	5.83737	6.23823	5.89934	5.88757	5.56713
T cell co-stimulation
genesymbol	BM.1	BM.2	BM.3	BM.4	BM.5	BM.6	BM.7	BM.8	BM.9	BM.10	BM.11	BM.12	BM.13	BM.14	BM.15	BM.16	BM.17	BM.18	BM.19	BM.20	CSF.1	CSF.2	CSF.3	CSF.4	CSF.5	CSF.6	CSF.7	CSF.8
CD86	4.3211	5.11502	4.65881	4.54013	4.75355	5.15893	4.13376	3.91441	4.18711	4.00624	4.35925	4.42199	4.53393	5.63495	3.86272	5.69303	5.51139	3.03546	5.58126	6.15498	5.23674	8.89791	6.76445	8.56586	7.46167	5.46963	6.67337	6.76279
CD3G	4.04688	4.18124	3.81158	4.06755	3.99507	3.60438	4.39363	4.03684	4.21752	3.86367	3.79402	3.63913	4.51765	3.64015	3.84957	4.17536	3.99774	4.32986	4.02838	3.7964	4.24734	4.52363	9.57507	5.92862	5.2077	6.25066	7.09657	5.92323
TRAC	10.8842	6.80259	6.81404	6.04691	7.37341	7.18389	7.60799	7.62889	7.91122	6.16005	6.25253	7.12379	8.38862	6.74279	6.43341	7.04594	6.97445	7.37561	8.25978	8.21441	5.85282	13.5681	12.3749	11.0154	10.8082	10.6763	10.1896	11.3692
CD3D	5.36697	4.79901	4.792	5.17169	4.80285	4.57673	5.33165	4.85942	5.35786	4.78866	4.30202	5.1535	5.81948	3.82091	5.15768	5.29153	5.28745	4.50994	4.80838	4.85789	5.79302	5.94405	12.8531	7.9317	6.15498	8.76854	8.71789	10.0545
LGALS1	7.08805	6.25701	4.88451	5.08229	5.92671	5.27034	8.03827	5.57697	5.84278	5.08099	9.29503	5.49465	6.35215	7.42222	5.65771	8.6331	7.82852	5.15791	6.94742	9.5538	8.71789	9.22219	12.577	11.4232	8.93675	9.40246	10.3226	11.7318
CD247	4.46788	5.29301	4.82417	5.54317	4.88451	4.55042	5.67812	4.81304	6.43828	4.67631	5.45682	4.89198	6.28446	4.06383	4.81706	5.18179	5.50076	5.06211	4.43748	4.70372	9.16047	4.3654	10.6183	7.86343	7.3642	8.42769	9.29503	7.67511
LCK	7.26963	6.34326	4.91471	5.58483	6.87018	5.67159	6.5906	7.24388	7.47973	5.07674	7.27811	5.97786	7.72322	5.32602	5.62263	4.70967	5.95136	4.16061	5.99627	5.80199	8.37498	8.24717	11.993	9.17568	8.61388	10.2161	9.98719	10.3935
TRBC1	5.12482	5.49785	4.46788	6.26126	6.34393	5.20448	6.31212	5.91312	5.00682	6.09311	6.01092	4.73433	7.27671	3.77833	5.559	6.54624	5.38474	5.38005	7.2274	6.20752	7.06383	6.0872	14.4067	8.44341	6.88036	10.3061	11.3692	9.60967
