# Supplementary material for: Simulating neuronal development: exploring potential mechanisms for central nervous system metastasis in acute lymphoblastic leukemia
Source: Front Oncol. 2024 Jan 4;13:1331802. doi: 10.3389/fonc.2023.1331802 (PMC10794646; doi:10.3389/fonc.2023.1331802)
Supplement: Supplementary file 3 [file Table_2.xlsx]

## Sheet: Sheet1
Differentially expressed genes involved in neuronal development.
Neuronal cell body
genesymbol	B.D.1	B.D.2	B.D.3	B.D.4	B.D.5	B.D.6	B.D.7	A.D.1	A.D.2	A.D.3	A.D.4	A.D.5	A.D.6	A.D.7
ALCAM	8.26571	8.2402	9.28225	8.93756	8.40264	7.09953	8.62857	5.73596	5.53785	5.537	5.6471	5.16516	5.2062	5.18589
DDC	3.19105	1.92976	2.30646	2.85217	2.64501	3.46819	2.6504	5.32834	5.43872	5.38119	5.4068	4.90245	4.99919	5.17614
CPLX2	3.05751	3.0817	2.57909	2.63966	3.03433	4.96883	2.74059	6.39033	6.26312	6.19665	6.4342	6.00707	6.26223	6.18682
STMN2	3.70281	3.84979	1.87284	3.93096	4.56378	8.48003	4.97339	11.3954	11.3319	11.3319	11.3522	11.0705	11.0482	11.1847
CNTN2	4.20937	3.43986	4.11738	4.00923	4.02546	5.26459	4.09182	7.24763	7.00127	7.40951	7.41981	6.92516	7.12342	6.8859
NRSN1	3.29523	3.43825	3.8705	3.30359	1.09553	3.84865	3.17075	5.60126	5.3875	5.74163	5.21769	4.60387	4.46699	5.24509
NQO1	9.01205	9.10833	7.49425	7.53651	9.63163	6.52768	8.19786	5.57568	5.45663	5.78248	5.42918	5.84081	5.32873	5.90162
CALB1	12.1079	11.9581	11.3793	11.2022	11.8268	9.69575	11.6636	8.84274	8.74403	8.90809	8.76556	8.14358	8.08896	8.30529
CHRNA3	3.00533	2.64923	3.45399	3.59362	3.88281	5.29105	2.63334	6.41103	6.35674	6.40187	6.3105	6.15967	6.34793	6.36104
Axon
genesymbol	B.D.1	B.D.2	B.D.3	B.D.4	B.D.5	B.D.6	B.D.7	A.D.1	A.D.2	A.D.3	A.D.4	A.D.5	A.D.6	A.D.7
ALCAM	8.26571	8.2402	9.28225	8.93756	8.40264	7.09953	8.62857	5.73596	5.53785	5.537	5.6471	5.16516	5.2062	5.18589
DDC	3.19105	1.92976	2.30646	2.85217	2.64501	3.46819	2.6504	5.32834	5.43872	5.38119	5.4068	4.90245	4.99919	5.17614
SYT4	3.46551	1.97149	2.38982	2.09168	3.04271	4.88339	3.82762	8.7635	8.78937	8.68808	8.80182	7.97662	8.20638	7.88431
STMN2	3.70281	3.84979	1.87284	3.93096	4.56378	8.48003	4.97339	11.3954	11.3319	11.3319	11.3522	11.0705	11.0482	11.1847
STMN4	3.45601	3.46937	3.77192	3.94858	4.39145	5.59706	4.11818	7.54555	7.55206	7.48601	7.69529	7.45082	7.54185	7.49731
CALB1	12.1079	11.9581	11.3793	11.2022	11.8268	9.69575	11.6636	8.84274	8.74403	8.90809	8.76556	8.14358	8.08896	8.30529
CTNNA2	1.10197	3.09069	2.5957	2.32123	3.728	3.50743	3.35305	6.64853	6.65463	6.51124	6.62116	6.14268	5.47765	6.22577
Regulation of cell proliferation
genesymbol	B.D.1	B.D.2	B.D.3	B.D.4	B.D.5	B.D.6	B.D.7	A.D.1	A.D.2	A.D.3	A.D.4	A.D.5	A.D.6	A.D.7
CDH13	2.31426	2.94863	4.31455	4.56872	2.15647	2.38453	4.76862	5.708	5.59243	5.91911	5.44389	5.60487	5.34773	5.34247
SPRY1	10.1541	10.0347	8.20135	8.5695	9.57261	7.37071	9.30394	5.21857	4.94752	5.18766	5.12387	5.68474	5.62334	5.96109
ADM	9.26159	9.52699	6.82599	6.70111	9.65167	6.30228	8.11909	2.2523	3.38982	2.76721	3.04043	2.91529	3.0541	3.97986
IFITM1	12.2723	12.3257	12.1764	12.0419	12.3408	11.727	12.3408	9.76042	9.62474	9.75074	9.72678	10.0833	10.223	10.0363
ETS1	8.34215	8.33066	7.62122	7.19455	8.29421	6.17574	7.73374	4.87393	5.11068	4.87067	4.90824	4.90209	4.3011	5.0272
S100A11	8.88201	8.8748	7.51037	7.42924	9.30829	5.91528	7.62329	3.02082	2.47286	2.22937	3.26951	2.6384	-0.675851	2.40073
ROR2	7.23933	7.26247	6.96987	6.664	6.59137	5.42677	6.86086	4.94633	4.97774	4.44644	4.75842	3.72784	3.49279	4.48084
IGFBP3	6.52725	6.95586	5.92169	5.78386	5.64707	5.00136	6.22251	3.09669	2.98782	3.49567	3.45915	2.92537	3.59689	2.81625
CDH5	6.10996	6.05544	4.39744	4.36588	5.59434	3.00518	4.88196	2.95201	-1.09876	2.78068	2.9592	2.37758	2.17128	2.3929
Nervous system development
genesymbol	B.D.1	B.D.2	B.D.3	B.D.4	B.D.5	B.D.6	B.D.7	A.D.1	A.D.2	A.D.3	A.D.4	A.D.5	A.D.6	A.D.7
FGF19	2.25375	3.29312	0.0368856	1.84651	1.7326	1.75177	-0.148922	5.84148	5.85781	5.19108	5.72535	5.04617	4.43879	5.28041
CPLX2	3.05751	3.0817	2.57909	2.63966	3.03433	4.96883	2.74059	6.39033	6.26312	6.19665	6.4342	6.00707	6.26223	6.18682
PTN	11.1448	11.2366	10.9166	10.7656	10.8891	9.85062	10.7917	8.80839	8.72921	8.71634	8.60785	8.31901	8.32533	8.42848
NRSN1	3.29523	3.43825	3.8705	3.30359	1.09553	3.84865	3.17075	5.60126	5.3875	5.74163	5.21769	4.60387	4.46699	5.24509
DCX	2.51522	4.22147	3.90116	5.60964	4.22202	7.77043	5.73229	10.5669	10.6263	10.6168	10.2312	10.0411	10.1324	10.247
MAB21L2	3.2001	3.03235	3.06073	3.54627	2.85283	3.72784	3.61236	7.90668	7.97458	8.05191	7.9859	6.86479	6.69214	6.83938
CHRNA3	3.00533	2.64923	3.45399	3.59362	3.88281	5.29105	2.63334	6.41103	6.35674	6.40187	6.3105	6.15967	6.34793	6.36104
