# Supplementary material for: Simulating neuronal development: exploring potential mechanisms for central nervous system metastasis in acute lymphoblastic leukemia
Source: Front Oncol. 2024 Jan 4;13:1331802. doi: 10.3389/fonc.2023.1331802 (PMC10794646; doi:10.3389/fonc.2023.1331802)
Supplement: Supplementary file 4 [file Table_3.xlsx]

## Sheet: Sheet1
Gene Ontology (GO) terms enrichment analysis of ALL central nervous system metastssis and neuronal development differentially expressed genes.
ALL central nervous system metastssis-GO terms								Neurogenesis-GO terms
Category	Term	Count	PValue	Fold Enrichment	FDR			Category	Term	Count	PValue	Fold Enrichment	FDR
GOTERM_BP_DIRECT	GO:0006955~immune response	24	4.59848e-11	5.59803	7.24201e-08			GOTERM_BP_DIRECT	GO:0008285~negative regulation of cell proliferation	9	0.000414607	4.95632	0.625659
GOTERM_BP_DIRECT	GO:0050852~T cell receptor signaling pathway	11	2.65724e-06	7.29856	0.00418473			GOTERM_BP_DIRECT	GO:0040036~regulation of fibroblast growth factor receptor signaling pathway	3	0.000556151	81.7792	0.838415
GOTERM_BP_DIRECT	GO:0001706~endoderm formation	5	4.71136e-06	40.9162	0.00741954			GOTERM_BP_DIRECT	GO:0016337~single organismal cell-cell adhesion	5	0.00113513	10.7959	1.70426
GOTERM_BP_DIRECT	GO:0031295~T cell costimulation	8	1.39069e-05	10.0717	0.0218994			GOTERM_BP_DIRECT	GO:0008284~positive regulation of cell proliferation	9	0.00119712	4.21181	1.79655
GOTERM_BP_DIRECT	GO:0042110~T cell activation	6	0.000109042	12.536	0.171589			GOTERM_BP_DIRECT	GO:0007399~nervous system development	7	0.00189977	5.31897	2.83695
GOTERM_BP_DIRECT	GO:0007166~cell surface receptor signaling pathway	12	0.00011169	4.30068	0.175753			GOTERM_BP_DIRECT	GO:0045665~negative regulation of neuron differentiation	4	0.00207887	15.577	3.10049
GOTERM_BP_DIRECT	GO:0050776~regulation of immune response	9	0.000463108	4.96511	0.72685			GOTERM_BP_DIRECT	GO:0007155~cell adhesion	8	0.00469693	3.80092	6.87746
GOTERM_BP_DIRECT	GO:0072086~specification of loop of Henle identity	3	0.000603249	73.6491	0.945826			GOTERM_BP_DIRECT	GO:0030509~BMP signaling pathway	4	0.00494232	11.4778	7.22434
GOTERM_BP_DIRECT	GO:0002250~adaptive immune response	8	0.000778662	5.30804	1.21928			GOTERM_BP_DIRECT	GO:0003329~pancreatic PP cell fate commitment	2	0.00903171	218.078	12.8303
GOTERM_BP_DIRECT	GO:0019835~cytolysis	4	0.00118565	18.7045	1.85102			GOTERM_BP_DIRECT	GO:0003326~pancreatic A cell fate commitment	2	0.00903171	218.078	12.8303
GOTERM_BP_DIRECT	GO:0006954~inflammatory response	12	0.00168849	3.1092	2.6263			GOTERM_BP_DIRECT	GO:0030198~extracellular matrix organization	5	0.0120184	5.56321	16.7229
GOTERM_BP_DIRECT	GO:0031295~T cell costimulation	8	1.39069e-05	10.0717	0.0218994			GOTERM_BP_DIRECT	GO:0048813~dendrite morphogenesis	3	0.0121532	17.682	16.8947
GOTERM_BP_DIRECT	GO:0000188~inactivation of MAPK activity	4	0.00199042	15.7118	3.08906			GOTERM_BP_DIRECT	GO:0045766~positive regulation of angiogenesis	4	0.0153144	7.58532	20.8299
GOTERM_BP_DIRECT	GO:0071493~cellular response to UV-B	3	0.002741	36.8246	4.23056			GOTERM_BP_DIRECT	GO:0007417~central nervous system development	4	0.0171429	7.26926	23.0259
GOTERM_BP_DIRECT	GO:0030217~T cell differentiation	4	0.00338582	13.0932	5.20114			GOTERM_BP_DIRECT	GO:0048666~neuron development	3	0.0183994	14.2225	24.5019
GOTERM_BP_DIRECT	GO:0016311~dephosphorylation	5	0.0113187	5.70923	16.4121			GOTERM_BP_DIRECT	GO:0048562~embryonic organ morphogenesis	2	0.0224286	87.2312	29.0584
GOTERM_BP_DIRECT	GO:0042127~regulation of cell proliferation	7	0.0116026	3.71563	16.7893			GOTERM_BP_DIRECT	GO:0010172~embryonic body morphogenesis	2	0.0268543	72.6926	33.7668
GOTERM_BP_DIRECT	GO:0045087~innate immune response	11	0.0123239	2.51206	17.7405			GOTERM_BP_DIRECT	GO:0007612~learning	3	0.0274832	11.4778	34.4116
GOTERM_BP_DIRECT	GO:0002407~dendritic cell chemotaxis	3	0.0125412	17.3292	18.0251			GOTERM_BP_DIRECT	GO:0070373~negative regulation of ERK1 and ERK2 cascade	3	0.0283826	11.2799	35.3237
GOTERM_BP_DIRECT	GO:0035335~peptidyl-tyrosine dephosphorylation	5	0.0181478	4.95954	25.056			GOTERM_BP_DIRECT	GO:0006366~transcription from RNA polymerase II promoter	7	0.0285729	2.97572	35.5152
GOTERM_BP_DIRECT	GO:0048285~organelle fission	2	0.0201458	98.1988	27.4222			GOTERM_BP_DIRECT	GO:0045893~positive regulation of transcription, DNA-templated	7	0.0290469	2.96417	35.9897
GOTERM_BP_DIRECT	GO:0072272~proximal/distal pattern formation involved in metanephric nephron development	2	0.0201458	98.1988	27.4222			GOTERM_BP_DIRECT	GO:0048661~positive regulation of smooth muscle cell proliferation	3	0.0302165	10.9039	37.1468
GOTERM_BP_DIRECT	GO:0002689~negative regulation of leukocyte chemotaxis	2	0.0201458	98.1988	27.4222			GOTERM_BP_DIRECT	GO:0060449~bud elongation involved in lung branching	2	0.0312603	62.308	38.1629
GOTERM_BP_DIRECT	GO:0009615~response to virus	5	0.0255746	4.46358	33.5026			GOTERM_BP_DIRECT	GO:0022010~central nervous system myelination	2	0.0312603	62.308	38.1629
GOTERM_BP_DIRECT	GO:0051607~defense response to virus	6	0.0263623	3.57087	34.3441			GOTERM_BP_DIRECT	GO:0045944~positive regulation of transcription from RNA polymerase II promoter	10	0.032568	2.22302	39.4143
GOTERM_BP_DIRECT	GO:0006952~defense response	4	0.0304633	5.86262	38.5666			GOTERM_BP_DIRECT	GO:0021860~pyramidal neuron development	2	0.0356466	54.5195	42.2675
GOTERM_BP_DIRECT	GO:0010033~response to organic substance	3	0.0324218	10.5213	40.4922			GOTERM_BP_DIRECT	GO:0048708~astrocyte differentiation	2	0.0356466	54.5195	42.2675
GOTERM_BP_DIRECT	GO:0070098~chemokine-mediated signaling pathway	4	0.0353066	5.53233	43.2257			GOTERM_BP_DIRECT	GO:0007165~signal transduction	11	0.0359127	2.0662	42.5081
GOTERM_BP_DIRECT	GO:0006470~protein dephosphorylation	5	0.0392302	3.89678	46.7553			GOTERM_BP_DIRECT	GO:0001938~positive regulation of endothelial cell proliferation	3	0.0390243	9.48165	45.2533
GOTERM_BP_DIRECT	GO:0033634~positive regulation of cell-cell adhesion mediated by integrin	2	0.0398882	49.0994	47.3266			GOTERM_BP_DIRECT	GO:0007224~smoothened signaling pathway	3	0.0390243	9.48165	45.2533
GOTERM_BP_DIRECT	GO:0007267~cell-cell signaling	7	0.0446054	2.70627	51.2579			GOTERM_BP_DIRECT	GO:0060670~branching involved in labyrinthine layer morphogenesis	2	0.0400133	48.4618	46.0999
GOTERM_BP_DIRECT	GO:0045666~positive regulation of neuron differentiation	4	0.0446761	5.03584	51.3146			GOTERM_BP_DIRECT	GO:0031110~regulation of microtubule polymerization or depolymerization	2	0.0400133	48.4618	46.0999
GOTERM_BP_DIRECT	GO:0008285~negative regulation of cell proliferation	9	0.0486472	2.23179	54.406			GOTERM_BP_DIRECT	GO:2001214~positive regulation of vasculogenesis	2	0.0443605	43.6156	49.6781
GOTERM_BP_DIRECT	GO:0070100~negative regulation of chemokine-mediated signaling pathway	2	0.0496105	39.2795	55.1277			GOTERM_BP_DIRECT	GO:0040037~negative regulation of fibroblast growth factor receptor signaling pathway	2	0.0443605	43.6156	49.6781
GOTERM_CC_DIRECT	GO:0042101~T cell receptor complex	5	2.75521e-05	27.3634	0.034148			GOTERM_BP_DIRECT	GO:0043065~positive regulation of apoptotic process	5	0.0470933	3.63463	51.8125
GOTERM_CC_DIRECT	GO:0009897~external side of plasma membrane	10	0.00032174	4.62479	0.398096			GOTERM_BP_DIRECT	GO:0014066~regulation of phosphatidylinositol 3-kinase signaling	3	0.0486781	8.38761	53.0113
GOTERM_CC_DIRECT	GO:0042105~alpha-beta T cell receptor complex	3	0.00099382	59.1049	1.22498			GOTERM_BP_DIRECT	GO:0050927~positive regulation of positive chemotaxis	2	0.0486883	39.6505	53.0189
GOTERM_CC_DIRECT	GO:0005887~integral component of plasma membrane	24	0.0158342	1.67081	17.9507			GOTERM_BP_DIRECT	GO:0042493~response to drug	5	0.0490139	3.58681	53.2617
GOTERM_CC_DIRECT	GO:0005886~plasma membrane	55	0.0197278	1.31472	21.885			GOTERM_CC_DIRECT	GO:0043025~neuronal cell body	9	5.98056e-05	6.59096	0.0688366
GOTERM_MF_DIRECT	GO:0017017~MAP kinase tyrosine/serine/threonine phosphatase activity	4	0.000248414	31.1027	0.329562			GOTERM_CC_DIRECT	GO:0030424~axon	7	0.00037785	7.27381	0.434181
GOTERM_MF_DIRECT	GO:0042803~protein homodimerization activity	17	0.00228885	2.35401	2.99877			GOTERM_CC_DIRECT	GO:0043005~neuron projection	6	0.00348338	5.84009	3.93802
GOTERM_MF_DIRECT	GO:0043394~proteoglycan binding	3	0.00498726	27.5683	6.42725			GOTERM_CC_DIRECT	GO:0005615~extracellular space	14	0.00448242	2.3976	5.04101
GOTERM_MF_DIRECT	GO:0005515~protein binding	104	0.00573575	1.19667	7.35819			GOTERM_CC_DIRECT	GO:0005578~proteinaceous extracellular matrix	6	0.00584406	5.16456	6.52573
GOTERM_MF_DIRECT	GO:0004725~protein tyrosine phosphatase activity	5	0.017049	5.05419	20.4259			GOTERM_CC_DIRECT	GO:0031012~extracellular matrix	6	0.00879155	4.67602	9.66729
GOTERM_MF_DIRECT	GO:0004888~transmembrane signaling receptor activity	7	0.0193592	3.30648	22.8752			GOTERM_CC_DIRECT	GO:0030054~cell junction	7	0.0138079	3.51805	14.793
GOTERM_MF_DIRECT	GO:0019903~protein phosphatase binding	4	0.0241192	6.41802	27.7037			GOTERM_CC_DIRECT	GO:0030425~dendrite	6	0.0144215	4.13165	15.4014
GOTERM_MF_DIRECT	GO:0008330~protein tyrosine/threonine phosphatase activity	2	0.0292132	67.3892	32.5602			GOTERM_CC_DIRECT	GO:0016023~cytoplasmic, membrane-bounded vesicle	4	0.0213958	6.68648	22.0434
GOTERM_MF_DIRECT	GO:0008238~exopeptidase activity	2	0.0292132	67.3892	32.5602			GOTERM_CC_DIRECT	GO:0005901~caveola	3	0.0316185	10.6469	30.9214
GOTERM_MF_DIRECT	GO:0015026~coreceptor activity	3	0.0349239	10.1084	37.645			GOTERM_CC_DIRECT	GO:0005604~basement membrane	3	0.0450831	8.76013	41.2063
								GOTERM_MF_DIRECT	GO:0008201~heparin binding	6	0.000726707	8.32944	0.901006
								GOTERM_MF_DIRECT	GO:0004714~transmembrane receptor protein tyrosine kinase activity	3	0.0123477	17.5357	14.3318
								GOTERM_MF_DIRECT	GO:0005509~calcium ion binding	9	0.0140303	2.7881	16.1311
								GOTERM_MF_DIRECT	GO:0001077~transcriptional activator activity, RNA polymerase II core promoter proximal region sequence-specific binding	5	0.0209019	4.7059	23.1251
								GOTERM_MF_DIRECT	GO:0038085~vascular endothelial growth factor binding	2	0.0220204	88.8474	24.2113
								GOTERM_MF_DIRECT	GO:0048306~calcium-dependent protein binding	3	0.027428	11.4889	29.2667
								GOTERM_MF_DIRECT	GO:0003682~chromatin binding	6	0.0299486	3.40847	31.5154
								GOTERM_MF_DIRECT	GO:0005201~extracellular matrix structural constituent	3	0.0357639	9.9456	36.4551
