# Supplementary material for: Simulating neuronal development: exploring potential mechanisms for central nervous system metastasis in acute lymphoblastic leukemia
Source: Front Oncol. 2024 Jan 4;13:1331802. doi: 10.3389/fonc.2023.1331802 (PMC10794646; doi:10.3389/fonc.2023.1331802)
Supplement: Supplementary file 5 [file Table_4.xlsx]

## Sheet: Sheet1
Kyoto Encyclopedia of Genes and Genomes (KEGG) pathway enrichment analysis among the ALL central nervous system metastasis- and Neuronal development-related differentially expressed genes.
Pathway enrichment from DAVID database							The top 20 Pathways enrichment from Reactome database
SampleGroup	Description	Pvalue	Count	Fold Enrichment			SampleGroup	Description	Pvalue	Count	GeneRatio
ALL central nervous system metastasis_PATHWAY	Hematopoietic cell lineage	3.46e-07	10	10.4038			ALL central nervous system metastasis_PATHWAY	Generation of second messenger molecules	9.82e-06	8	0.135593
ALL central nervous system metastasis_PATHWAY	T cell receptor signaling pathway	0.00453534	6	5.43079			ALL central nervous system metastasis_PATHWAY	Interleukin-10 signaling	2.11e-05	9	0.104651
ALL central nervous system metastasis_PATHWAY	Cytokine-cytokine receptor interaction	0.00472176	9	3.35234			ALL central nervous system metastasis_PATHWAY	Translocation of ZAP-70 to Immunological synapse	9.73e-05	6	0.142857
ALL central nervous system metastasis_PATHWAY	Chagas disease (American trypanosomiasis)	0.00535679	6	5.22191			ALL central nervous system metastasis_PATHWAY	Phosphorylation of CD3 and TCR zeta chains	0.000141	6	0.133333
ALL central nervous system metastasis_PATHWAY	Primary immunodeficiency	0.00584452	4	10.6486			ALL central nervous system metastasis_PATHWAY	Transcriptional activation of cell cycle inhibitor p21	0.000164	3	0.5
ALL central nervous system metastasis_PATHWAY	Transcriptional misregulation in cancer	0.00946274	7	3.79396			ALL central nervous system metastasis_PATHWAY	Transcriptional activation of p53 responsive genes	0.000164	3	0.5
ALL central nervous system metastasis_PATHWAY	Cell adhesion molecules (CAMs)	0.0189919	6	3.8245			ALL central nervous system metastasis_PATHWAY	PD-1 signaling	0.000199	6	0.125
ALL central nervous system metastasis_PATHWAY	Toll-like receptor signaling pathway	0.028094	5	4.26949			ALL central nervous system metastasis_PATHWAY	RAF-independent MAPK1/3 activation	0.00145583	4	0.142857
ALL central nervous system metastasis_PATHWAY	Graft-versus-host disease	0.0498282	3	8.22847			ALL central nervous system metastasis_PATHWAY	Costimulation by the CD28 family	0.00181807	7	0.07
Neurogenesis_PATHWAY	Pathways in cancer	0.0375721	6	3.08891			ALL central nervous system metastasis_PATHWAY	Nucleosome assembly	0.00251725	5	0.0925926
							ALL central nervous system metastasis_PATHWAY	Deposition of new CENPA-containing nucleosomes at the centromere	0.00251725	5	0.0925926
							ALL central nervous system metastasis_PATHWAY	Chemokine receptors bind chemokines	0.00316639	5	0.0877193
							ALL central nervous system metastasis_PATHWAY	Integrin cell surface interactions	0.00408835	6	0.0689655
							ALL central nervous system metastasis_PATHWAY	TCR signaling	0.00409084	8	0.0544218
							ALL central nervous system metastasis_PATHWAY	TFAP2 (AP-2) family regulates transcription of cell cycle factors	0.00487374	2	0.333333
							ALL central nervous system metastasis_PATHWAY	TP53 Regulates Transcription of Genes Involved in G1 Cell Cycle Arrest	0.0050844	3	0.15
							ALL central nervous system metastasis_PATHWAY	DNA Damage/Telomere Stress Induced Senescence	0.00784994	5	0.0704225
							ALL central nervous system metastasis_PATHWAY	Signaling by Interleukins	0.00810628	20	0.0309119
							ALL central nervous system metastasis_PATHWAY	RUNX3 regulates CDKN1A transcription	0.00847301	2	0.25
							ALL central nervous system metastasis_PATHWAY	Immune System	0.00972805	65	0.0224525
							Neurogenesis_PATHWAY	Regulation of gene expression in endocrine-committed (NEUROG3+) progenitor cells	7.95e-07	4	0.444444
							Neurogenesis_PATHWAY	Signaling by FGFR2 IIIa TM	1.28e-06	5	0.208333
							Neurogenesis_PATHWAY	FGFR2 mutant receptor activation	2.56e-06	6	0.12
							Neurogenesis_PATHWAY	Signaling by FGFR2 in disease	1.13e-05	6	0.0923077
							Neurogenesis_PATHWAY	Phospholipase C-mediated cascade; FGFR2	4.31e-05	4	0.16
							Neurogenesis_PATHWAY	FGFR2 ligand binding and activation	5.01e-05	4	0.153846
							Neurogenesis_PATHWAY	PI3K Cascade	8.61e-05	5	0.0862069
							Neurogenesis_PATHWAY	Signaling by FGFR in disease	9.17e-05	6	0.0631579
							Neurogenesis_PATHWAY	PI-3K cascade:FGFR2	9.85e-05	4	0.129032
							Neurogenesis_PATHWAY	Diseases of signal transduction by growth factor receptors and second messengers	0.000109	13	0.0259481
							Neurogenesis_PATHWAY	SHC-mediated cascade:FGFR2	0.000125	4	0.121212
							Neurogenesis_PATHWAY	FRS-mediated FGFR2 signaling	0.00014	4	0.117647
							Neurogenesis_PATHWAY	IRS-mediated signalling	0.000146	5	0.0769231
							Neurogenesis_PATHWAY	Regulation of beta-cell development	0.000168	5	0.0746269
							Neurogenesis_PATHWAY	IRS-related events triggered by IGF1R	0.000192	5	0.0724638
							Neurogenesis_PATHWAY	IGF1R signaling cascade	0.000233	5	0.0694444
							Neurogenesis_PATHWAY	Insulin receptor signalling cascade	0.000233	5	0.0694444
							Neurogenesis_PATHWAY	Signaling by Type 1 Insulin-like Growth Factor 1 Receptor (IGF1R)	0.000249	5	0.0684932
							Neurogenesis_PATHWAY	Negative regulation of FGFR2 signaling	0.000284	4	0.097561
							Neurogenesis_PATHWAY	Downstream signaling of activated FGFR2	0.000311	4	0.0952381
