# Supplementary material for: Simulating neuronal development: exploring potential mechanisms for central nervous system metastasis in acute lymphoblastic leukemia
Source: Front Oncol. 2024 Jan 4;13:1331802. doi: 10.3389/fonc.2023.1331802 (PMC10794646; doi:10.3389/fonc.2023.1331802)
Supplement: Supplementary file 6 [file Table_5.xlsx]

## Sheet: Sheet1
Relationship between diseases and co-expressed genes
Genes	Disease Name	Disease ID	Inference Network	Inference Score	Reference Count
LGALS1	Anemia	MESH:D000740	Acetaminophen|Arsenic Trioxide|Ascorbic Acid|Benzene|Carbamazepine|Cisplatin|Copper|cyanoginosin LR|Cyclophosphamide|Cyclosporine|Dexamethasone|Doxorubicin|Folic Acid|Glucose|K 7174|Lead|Lidocaine|Oxaliplatin|Particulate Matter|Penicillamine|Resveratrol|sodium arsenite|Tetrachlorodibenzodioxin|Topotecan|Valproic Acid|Vancomycin|Zidovudine	73.76	170
	Neutropenia	MESH:D009503	Camptothecin|Carbamazepine|Cisplatin|Cyclophosphamide|Cyclosporine|Dexamethasone|Doxorubicin|Folic Acid|Glucose|Lipopolysaccharides|Mustard Gas|Oxaliplatin|Penicillamine|perfluorooctanoic acid|tamibarotene|Tamoxifen|Topotecan|Tretinoin|Valproic Acid|Vancomycin|Zidovudine	60.49	119
	Multiple Myeloma	MESH:D009101	alachlor|Arsenic Trioxide|Benzene|benzyloxycarbonylleucyl-leucyl-leucine aldehyde|Capsaicin|Cisplatin|Cyclophosphamide|Decitabine|Dexamethasone|Doxorubicin|Resveratrol|sodium arsenite|tamibarotene|Tamoxifen|Tetrachlorodibenzodioxin|Topotecan|Tretinoin|trichostatin A	57.51	98
	Thrombocytopenia	MESH:D013921	1-Naphthylisothiocyanate|Arsenic Trioxide|Ascorbic Acid|Benzene|Carbamazepine|Cisplatin|Cyclophosphamide|Cyclosporine|Dexamethasone|Doxorubicin|Folic Acid|Ibuprofen|Lipopolysaccharides|Oxaliplatin|Penicillamine|Tamoxifen|Topotecan|Valproic Acid|Vancomycin|Vorinostat|Zidovudine	56.18	112
	Memory Disorders	MESH:D008569	2,2',3',4,4',5-hexachlorobiphenyl|2,5,2',5'-tetrachlorobiphenyl|4-(5-benzo(1,3)dioxol-5-yl-4-pyridin-2-yl-1H-imidazol-2-yl)benzamide|Arsenic Trioxide|Atrazine|Benzo(a)pyrene|bisphenol A|Carbamazepine|Chlorpyrifos|Choline|Cisplatin|cobaltous chloride|Copper|cyanoginosin LR|Cyclophosphamide|decabromobiphenyl ether|Dexamethasone|Diazinon|Dietary Fats|Doxorubicin|Estradiol|Folic Acid|Genistein|Glucos…	130.75	135
	Learning Disabilities	MESH:D007859	2,2',3',4,4',5-hexachlorobiphenyl|4-(5-benzo(1,3)dioxol-5-yl-4-pyridin-2-yl-1H-imidazol-2-yl)benzamide|Acetaminophen|Arsenic Trioxide|Ascorbic Acid|Atrazine|Benzo(a)pyrene|bisphenol A|Carbamazepine|Chlorpyrifos|Choline|Cisplatin|Copper|Copper Sulfate|cyanoginosin LR|Cyclophosphamide|decabromobiphenyl ether|Dexamethasone|Dietary Fats|Diethylhexyl Phthalate|Doxorubicin|Estradiol|Folic Acid|hexabrom…	130.35	85
	Neurotoxicity Syndromes	MESH:D020258	1-Methyl-4-phenylpyridinium|Benzo(a)pyrene|bisphenol A|Cadmium Chloride|Carbamazepine|Chlorpyrifos|Cisplatin|cobaltous chloride|Copper Sulfate|Cuprizone|cyanoginosin LR|Cyclophosphamide|Cyclosporine|dibutyldi(4-chlorobenzohydroxamato)tin(IV)|dicrotophos|Doxorubicin|Ethinyl Estradiol|Formaldehyde|Genistein|Hydrogen Peroxide|Lipopolysaccharides|Methamphetamine|Nicotine|Oxaliplatin|Particulate Matte…	103.25	61
	Brain Injuries	MESH:D001930	Arsenic Trioxide|bisphenol A|Cadmium Chloride|Carbamazepine|Chlorpyrifos|Copper Sulfate|Cyclophosphamide|Cyclosporine|Dexamethasone|Dietary Fats|Estradiol|Lidocaine|Lipopolysaccharides|Methamphetamine|Nicotine|Ouabain|Particulate Matter|Progesterone|Quercetin|Reactive Oxygen Species|Resveratrol|Rosiglitazone|sodium arsenite|T-2 Toxin|Valproic Acid	74.45	39
TMEM71	Anemia, Hemolytic	MESH:D000743	Acetaminophen|Cyclosporine|Doxorubicin|Folic Acid|Metformin|Methotrexate|Valproic Acid	25.54	12
	Anemia	MESH:D000740	Acetaminophen|Cyclosporine|Doxorubicin|Folic Acid|Methotrexate|sodium arsenite|Tetrachlorodibenzodioxin|Valproic Acid	25.44	32
	Anemia, Aplastic	MESH:D000741	Cyclosporine|Doxorubicin|Folic Acid|Methotrexate|Valproic Acid	18.78	14
	Blood Coagulation Disorders	MESH:D001778	pirinixic acid|sodium arsenite|Tetrachlorodibenzodioxin|Valproic Acid	17.03	5
	Learning Disabilities	MESH:D007859	4-(5-benzo(1,3)dioxol-5-yl-4-pyridin-2-yl-1H-imidazol-2-yl)benzamide|Acetaminophen|Benzo(a)pyrene|bisphenol A|Choline|Doxorubicin|Endosulfan|Ethanol|Folic Acid|Metformin|Methionine|Methotrexate|sodium arsenite|tributyltin|Valproic Acid	58.95	36
	Memory Disorders	MESH:D008569	4-(5-benzo(1,3)dioxol-5-yl-4-pyridin-2-yl-1H-imidazol-2-yl)benzamide|Benzo(a)pyrene|bisphenol A|Choline|Doxorubicin|Ethanol|Folic Acid|(+)-JQ1 compound|Metformin|Methionine|Methotrexate|sodium arsenite|Valproic Acid	44.06	54
	Neural Tube Defects	MESH:D009436	Acetaminophen|Benzo(a)pyrene|Ethanol|Folic Acid|Methotrexate|mono-(2-ethylhexyl)phthalate|sodium arsenite|Valproic Acid	32.88	73
	Neurotoxicity Syndromes	MESH:D020258	Benzo(a)pyrene|bisphenol A|Cyclosporine|Doxorubicin|Endosulfan|Ethanol|Methotrexate|sodium arsenite|Valproic Acid	31.25	22
SHISA2	Anemia	MESH:D000740	Acetylcysteine|Acrylamide|Air Pollutants|Aluminum|Arsenic Trioxide|Carbamazepine|Cisplatin|Copper|Doxorubicin|Folic Acid|Particulate Matter|Sirolimus|sodium arsenite|Tetrachlorodibenzodioxin|Valproic Acid	45.7	72
	Multiple Myeloma	MESH:D009101	Arsenic Trioxide|Cisplatin|Decitabine|Doxorubicin|Raloxifene Hydrochloride|Sirolimus|sodium arsenite|Tamoxifen|Tetrachlorodibenzodioxin|Tretinoin|trichostatin A	39.63	31
	Disseminated Intravascular Coagulation	MESH:D004211	Acetylcysteine|Carbamazepine|Cisplatin|Estradiol|Methamphetamine|Particulate Matter|Progesterone|Valproic Acid	30.27	8
	Blood Coagulation Disorders	MESH:D001778	Arsenic Trioxide|Carbamazepine|Dietary Fats|sodium arsenite|Tetrachlorodibenzodioxin|Tretinoin|Valproic Acid	28.66	8
	Learning Disabilities	MESH:D007859	4-(5-benzo(1,3)dioxol-5-yl-4-pyridin-2-yl-1H-imidazol-2-yl)benzamide|Acetylcysteine|Arsenic Trioxide|Benzo(a)pyrene|bisphenol A|Carbamazepine|Choline|Cisplatin|Copper|Copper Sulfate|Dietary Fats|Diethylhexyl Phthalate|Doxorubicin|Estradiol|Flame Retardants|Folic Acid|Methamphetamine|Methionine|methylmercuric chloride|Oxygen|Particulate Matter|Polycyclic Aromatic Hydrocarbons|Smoke|sodium arsenite…	97.32	59
	Memory Disorders	MESH:D008569	4-(5-benzo(1,3)dioxol-5-yl-4-pyridin-2-yl-1H-imidazol-2-yl)benzamide|Acetylcysteine|Aluminum|Arsenic Trioxide|Benzo(a)pyrene|bisphenol A|Carbamazepine|Choline|Cisplatin|Copper|Dietary Fats|Doxorubicin|Estradiol|Flame Retardants|Folic Acid|(+)-JQ1 compound|manganese chloride|Methamphetamine|Methionine|methylmercuric chloride|Oxygen|Particulate Matter|sodium arsenite|Tamoxifen|Valproic Acid	82.77	100
	Neurotoxicity Syndromes	MESH:D020258	1-Methyl-4-phenylpyridinium|Acetylcysteine|Acrylamide|Aluminum|Benzo(a)pyrene|bisphenol A|Carbamazepine|Cisplatin|Copper Sulfate|Doxorubicin|manganese chloride|Methamphetamine|methylmercuric chloride|Particulate Matter|Progesterone|Silver|sodium arsenite|Tretinoin|Valproic Acid	65.99	41
	Brain Injuries	MESH:D001930	Acetylcysteine|Arsenic Trioxide|bisphenol A|Carbamazepine|Copper Sulfate|Dibutyl Phthalate|Dietary Fats|Estradiol|Flame Retardants|manganese chloride|Mercuric Chloride|Methamphetamine|Particulate Matter|Progesterone|Raloxifene Hydrochloride|sodium arsenite|Valproic Acid	59.43	25
S100A11	Anemia	MESH:D000740	Acetaminophen|Acetylcysteine|Acrylamide|Amphetamine|Arsenic|Arsenic Trioxide|Aspirin|Azathioprine|Cadmium|Carbamazepine|Cisplatin|Copper|cyanoginosin LR|Cyclosporine|Dexamethasone|Doxorubicin|Fenretinide|Fluorouracil|Folic Acid|Gentamicins|Methotrexate|Metronidazole|Mitomycin|Oxaliplatin|Particulate Matter|Propylthiouracil|Tetrachlorodibenzodioxin|Valproic Acid|Vancomycin|Vitamin E	93.38	124
	Thrombocytopenia	MESH:D013921	1-Naphthylisothiocyanate|Ampicillin|Arsenic Trioxide|Aspirin|Bleomycin|Carbamazepine|Cisplatin|Clopidogrel|Cyclosporine|Dexamethasone|Doxorubicin|Fenretinide|Fluorouracil|Folic Acid|Gentamicins|Lipopolysaccharides|Methotrexate|Mitomycin|Oxaliplatin|Phenobarbital|Propylthiouracil|Valproic Acid|Vancomycin|Vorinostat	73.76	90
	Leukopenia	MESH:D007970	Acetaminophen|Arsenic|Aspirin|Azathioprine|Bleomycin|Carbamazepine|Cisplatin|Clopidogrel|Dexamethasone|Doxorubicin|Fluorouracil|Leflunomide|Lipopolysaccharides|Methotrexate|Mitomycin|Oxaliplatin|Propylthiouracil|Selenium|Valproic Acid	61.9	77
	Anemia, Hemolytic	MESH:D000743	Acetaminophen|Ampicillin|Aspirin|Bleomycin|Carbamazepine|Cisplatin|Cyclosporine|Doxorubicin|Fluorouracil|Folic Acid|Gentamicins|Methotrexate|Mitomycin|Oxaliplatin|Phenobarbital|Propylthiouracil|Quercetin|Valproic Acid|Vitamin E	61.69	34
	Learning Disabilities	MESH:D007859	2,2',3',4,4',5-hexachlorobiphenyl|2,2',4,4'-tetrabromodiphenyl ether|2,4,5,2',4',5'-hexachlorobiphenyl|4-(5-benzo(1,3)dioxol-5-yl-4-pyridin-2-yl-1H-imidazol-2-yl)benzamide|Acetaminophen|Acetylcysteine|Amphetamine|Arsenic|Arsenic Trioxide|Benzo(a)pyrene|bisphenol A|Cadmium|Carbamazepine|Choline|Cisplatin|Copper|Copper Sulfate|cyanoginosin LR|Dexamethasone|Dietary Fats|Diethylhexyl Phthalate|Dihydr…	156.09	82
	Memory Disorders	MESH:D008569	2,2',3',4,4',5-hexachlorobiphenyl|2,2',4,4'-tetrabromodiphenyl ether|2,4,4'-trichlorobiphenyl|2,4,5,2',4',5'-hexachlorobiphenyl|2,4,5,2',5'-pentachlorobiphenyl|2,5,2',5'-tetrachlorobiphenyl|4-(5-benzo(1,3)dioxol-5-yl-4-pyridin-2-yl-1H-imidazol-2-yl)benzamide|Acetylcysteine|Amphetamine|Arsenic|Arsenic Trioxide|Aspirin|Benzo(a)pyrene|bisphenol A|Cadmium|Carbamazepine|Carvedilol|Choline|Cisplatin|co…	152.39	133
	Neurotoxicity Syndromes	MESH:D020258	Acetylcysteine|Acrylamide|Arsenic|Benzo(a)pyrene|bisphenol A|Cadmium|Cadmium Chloride|Carbamazepine|Cisplatin|cobaltous chloride|Copper Sulfate|Cuprizone|cyanoginosin LR|Cyclosporine|Doxorubicin|Ethinyl Estradiol|Fluorouracil|Hydrogen Peroxide|Lipopolysaccharides|Methamphetamine|Methotrexate|methylmercuric chloride|Metronidazole|Mitomycin|Oxaliplatin|Particulate Matter|Phenobarbital|Rotenone|Tret…	112.38	63
	Neural Tube Defects	MESH:D009436	2-Acetylaminofluorene|4,4'-diaminodiphenylmethane|Acetaminophen|Acetylcysteine|Arsenic|Arsenic Trioxide|Benzo(a)pyrene|Cadmium|Cadmium Chloride|Carbamazepine|Diethylhexyl Phthalate|Fluorouracil|Folic Acid|fumonisin B1|Leflunomide|Lipopolysaccharides|Methotrexate|Phenobarbital|Quercetin|Tretinoin|Trichloroethylene|Valproic Acid|Vitamin E	87.39	92
